# Supplementary material for: Pharmacology-informed prediction of the risk posed to fish by mixtures of non-steroidal anti-inflammatory drugs (NSAIDs) in the environment
Source: Environ Int. 2021 Jan;146:106222. doi: 10.1016/j.envint.2020.106222 (PMC7786791; doi:10.1016/j.envint.2020.106222)
Supplement: Supplementary File 1 [file mmc1.xlsx]

## Sheet: Mechanistic profiling data
Drug	Source	Target	AC50 (nM)
Amfenac	ChEMBL	PTGS1	100
Amfenac	ChEMBL	PTGS2	100
Amfenac	ToxCast	ESR1	33000
Aspirin	ChEMBL	PTGS2	2400
Aspirin	ChEMBL	PTGS1	4192
Aspirin	ChEMBL	ITGA2B	5000
Aspirin	ChEMBL	ITGB3	5000
Aspirin	ToxCast	CSF1R	8320
Aspirin	ToxCast	NPY1R	8400
Aspirin	ToxCast	RXRB	8540
Aspirin	ChEMBL	EGFR	10000
Aspirin	ChEMBL	GGT1	36000
Aspirin	ToxCast	NR1H4	37400
Aspirin	ToxCast	NR1I2	39600
Aspirin	ToxCast	RARB	40700
Aspirin	ToxCast	PPARA	44900
Aspirin	ToxCast	NR1H3	47600
Aspirin	ToxCast	FOS	60900
Aspirin	ToxCast	PPARG	62000
Aspirin	ToxCast	NFE2L2	71900
Aspirin	ToxCast	NR4A2	77000
Aspirin	ToxCast	EGR1	80800
Aspirin	ToxCast	NR1H2	86100
Aspirin	ToxCast	VDR	89600
Aspirin	ToxCast	RORA	97900
Aspirin	ToxCast	RXRA	119000
Aspirin	ToxCast	MTF1	124000
Aspirin	ChEMBL	ABCB11	133000
Aspirin	ChEMBL	ABCC1	133000
Aspirin	ChEMBL	ABCC2	133000
Aspirin	ChEMBL	ABCC3	133000
Aspirin	ToxCast	TCF7	163000
Aspirin	ToxCast	POU2F1	164000
Aspirin	ToxCast	HIF1A	164000
Aspirin	ChEMBL	CA1	2710000
Aspirin	ChEMBL	ICAM1	5000000
Aspirin	ChEMBL	TNFA	5000000
Carprofen	ChEMBL	PTGS2	100
Carprofen	ChEMBL	ABCC4	3000
Carprofen	ChEMBL	PTGS1	13200
Carprofen	ChEMBL	PPARG	20600
Carprofen	ChEMBL	ESR2	33300
Carprofen	ChEMBL	FAAH	78600
Carprofen	ChEMBL	ABCB11	133000
Carprofen	ChEMBL	ABCC2	133000
Carprofen	ChEMBL	ABCC3	133000
Celecoxib	ChEMBL	PTGS2	2
Celecoxib	ChEMBL	CA9	16
Celecoxib	ChEMBL	CA2	21
Celecoxib	ChEMBL	PTGS1	50
Celecoxib	ChEMBL	PTGES	425
Celecoxib	ChEMBL	MAPK14	810
Celecoxib	ChEMBL	EPHX1	1000
Celecoxib	ChEMBL	ADRA2B	1516
Celecoxib	ChEMBL	SLC6A2	1930
Celecoxib	ToxCast	NR1I2	2250
Celecoxib	ChEMBL	SLC6A3	2431
Celecoxib	ToxCast	TSPO	3680
Celecoxib	ToxCast	VDR	5980
Celecoxib	ToxCast	CYP2C9	6100
Celecoxib	ToxCast	NFE2L2	6220
Celecoxib	ToxCast	ESR2	6490
Celecoxib	ToxCast	MTF1	6920
Celecoxib	ToxCast	NR1H3	8370
Celecoxib	ToxCast	PDE4A	9260
Celecoxib	ChEMBL	ALOX5	10000
Celecoxib	ChEMBL	CA1	10000
Celecoxib	ToxCast	LDLR	10000
Celecoxib	ToxCast	PLAT	10000
Celecoxib	ToxCast	ADRB1	11400
Celecoxib	ToxCast	NR1H4	12700
Celecoxib	ToxCast	AR	15500
Celecoxib	ChEMBL	ADRB3	16124
Celecoxib	ToxCast	FOS|JUN	18000
Celecoxib	ChEMBL	ADORA3	24622
Celecoxib	ToxCast	THRB	24900
Celecoxib	ToxCast	PGR	26400
Celecoxib	ChEMBL	DRD1	27994
Celecoxib	ToxCast	RORC	28800
Celecoxib	ToxCast	RARA	39100
Celecoxib	ToxCast	CCL2	40000
Celecoxib	ToxCast	CCL26	40000
Celecoxib	ToxCast	CD38	40000
Celecoxib	ToxCast	CD40	40000
Celecoxib	ToxCast	CD69	40000
Celecoxib	ToxCast	CSF1	40000
Celecoxib	ToxCast	CXCL10	40000
Celecoxib	ToxCast	CXCL8	40000
Celecoxib	ToxCast	CXCL9	40000
Celecoxib	ToxCast	F3	40000
Celecoxib	ToxCast	HLA-DRA	40000
Celecoxib	ToxCast	ICAM1	40000
Celecoxib	ToxCast	IL1A	40000
Celecoxib	ToxCast	IL6	40000
Celecoxib	ToxCast	MMP1	40000
Celecoxib	ToxCast	PLAU	40000
Celecoxib	ToxCast	PLAUR	40000
Celecoxib	ToxCast	SAA1	40000
Celecoxib	ToxCast	SELE	40000
Celecoxib	ToxCast	SELP	40000
Celecoxib	ToxCast	SERPINE1	40000
Celecoxib	ToxCast	TGFB1	40000
Celecoxib	ToxCast	THBD	40000
Celecoxib	ToxCast	TNF	40000
Celecoxib	ToxCast	VCAM1	40000
Celecoxib	ToxCast	ESR1	40500
Celecoxib	ToxCast	SLC5A5	43000
Celecoxib	ToxCast	ESRRA	43100
Celecoxib	ToxCast	PPARG	44200
Celecoxib	ToxCast	PDPK1	48000
Celecoxib	ToxCast	CYP19A1	52600
Celecoxib	ToxCast	TRHR	56300
Celecoxib	ToxCast	TP53	58100
Celecoxib	ToxCast	NR3C1	68600
Celecoxib	ChEMBL	ABCB11	133000
Celecoxib	ChEMBL	ABCC2	133000
Celecoxib	ChEMBL	ABCC3	133000
Celecoxib	ChEMBL	ABCC4	133000
Celecoxib	ToxCast	DIO1	175000
Diclofenac	ToxCast	ESR1	0.534
Diclofenac	ChEMBL	PTGS1	3
Diclofenac	ChEMBL	PTGS2	5
Diclofenac	ChEMBL	CXCL8	8
Diclofenac	ChEMBL	CXCR1	12
Diclofenac	ToxCast	PPARG	523
Diclofenac	ChEMBL	AKR1B10	1900
Diclofenac	ChEMBL	AKR1C3	2600
Diclofenac	ChEMBL	SLC22A6	4000
Diclofenac	ToxCast	NR1I2	7440
Diclofenac	ToxCast	NR3C1	8670
Diclofenac	ToxCast	SLC6A3	10400
Diclofenac	ToxCast	ESR2	11900
Diclofenac	ChEMBL	CACNA1C	12890
Diclofenac	ToxCast	VDR	15400
Diclofenac	ToxCast	CASP8	18300
Diclofenac	ChEMBL	TTR	26000
Diclofenac	ToxCast	NFE2L2	32800
Diclofenac	ToxCast	RXRA	36500
Diclofenac	ToxCast	AR	37100
Diclofenac	ToxCast	PGR	39000
Diclofenac	ToxCast	COL3A1	40000
Diclofenac	ToxCast	HLA-DRA	40000
Diclofenac	ToxCast	TNF	40000
Diclofenac	ChEMBL	ABCB11	44000
Diclofenac	ToxCast	ESRRA	48000
Diclofenac	ToxCast	TCF7	48200
Diclofenac	ToxCast	TP53	49400
Diclofenac	ChEMBL	CYP2J2	50000
Diclofenac	ToxCast	AHR	72600
Diclofenac	ToxCast	NR1H3	79800
Diclofenac	ToxCast	THRB	85800
Diclofenac	ChEMBL	AKR1B1	100000
Diclofenac	ChEMBL	CA1	100000
Diclofenac	ChEMBL	CA2	100000
Diclofenac	ChEMBL	CA9	100000
Diclofenac	ToxCast	USF1	164000
Diclofenac	ChEMBL	SLC47A1	500000
Etodolac	ChEMBL	PTSG2	561
Etodolac	ChEMBL	PTGS1	2649
Etodolac	ToxCast	PPARG	48800
Etodolac	ToxCast	NFE2L2	49000
Etodolac	ToxCast	ESRRA	49000
Etodolac	ChEMBL	SLC22A6	50000
Etoricoxib	ChEMBL	PTGS2	81
Etoricoxib	ChEMBL	MAPK14	530
Etoricoxib	ChEMBL	PTGS1	12000
Etoricoxib	ChEMBL	ABCB11	45000
Etoricoxib	ChEMBL	CYP3A4	50000
Etoricoxib	ChEMBL	ABCC4	53000
Etoricoxib	ChEMBL	ABCC2	133000
Etoricoxib	ChEMBL	ABCC3	133000
Flufenamic acid	ChEMBL	PTGS2	20
Flufenamic acid	ChEMBL	AKR1C3	50
Flufenamic acid	ChEMBL	AKR1C2	370
Flufenamic acid	ChEMBL	AKR1B10	760
Flufenamic acid	ChEMBL	MPO	1800
Flufenamic acid	ChEMBL	PTGS1	2230
Flufenamic acid	ChEMBL	AKR1C1	2640
Flufenamic acid	ToxCast	PPARG	4040
Flufenamic acid	ToxCast	NR1I2	11300
Flufenamic acid	ToxCast	PPARA	13600
Flufenamic acid	ToxCast	NR1H3	17600
Flufenamic acid	ToxCast	ESR2	19400
Flufenamic acid	ToxCast	SREBF1	20700
Flufenamic acid	ToxCast	TP53	20700
Flufenamic acid	ToxCast	THRB	20800
Flufenamic acid	ToxCast	NFE2L2	30500
Flufenamic acid	ToxCast	EGR1	32800
Flufenamic acid	ToxCast	NR3C1	35300
Flufenamic acid	ToxCast	PGR	35300
Flufenamic acid	ToxCast	NR1H4	38000
Flufenamic acid	ChEMBL	AKR1B1	41000
Flufenamic acid	ToxCast	PPARD	42000
Flufenamic acid	ToxCast	VDR	44900
Flufenamic acid	ToxCast	ESR1	49200
Flufenamic acid	ToxCast	SMAD1	59500
Flufenamic acid	ToxCast	HIF1A	60100
Flufenamic acid	ToxCast	FOS	65300
Flufenamic acid	ToxCast	AR	66300
Flufenamic acid	ChEMBL	TRPM2	70000
Flufenamic acid	ToxCast	POU2F1	70100
Flufenamic acid	ToxCast	XBP1	73700
Flufenamic acid	ToxCast	TFAP2A	75400
Flufenamic acid	ToxCast	ESRRA	75800
Flufenamic acid	ToxCast	RORA	78400
Flufenamic acid	ToxCast	MTF1	85500
Flufenamic acid	ToxCast	NRF1	92500
Flufenamic acid	ToxCast	USF1	96000
Flufenamic acid	ChEMBL	AKR1C4	100000
Flurbiprofen	ChEMBL	PTGS1	10
Flurbiprofen	ChEMBL	PTGS2	10
Flurbiprofen	ChEMBL	SLC22A6	1500
Flurbiprofen	ChEMBL	AKR1C3	1560
Flurbiprofen	ToxCast	ESR1	6050
Flurbiprofen	ChEMBL	AKR1C2	32500
Flurbiprofen	ToxCast	THRB	50400
Flurbiprofen	ToxCast	PPARG	73200
Flurbiprofen	ChEMBL	AKR1C1	100000
Flurbiprofen	ChEMBL	AKR1C4	100000
Flurbiprofen	ChEMBL	FAAH	100000
Flurbiprofen	ChEMBL	ASIC1	169824
Flurbiprofen	ChEMBL	ASIC3	229087
Flurbiprofen	ChEMBL	APH1A	300000
Flurbiprofen	ChEMBL	APP	305000
Flurbiprofen	ChEMBL	ABCB11	724700
Ibuprofen	ChEMBL	PTGS2	100
Ibuprofen	ToxCast	CCL2	200
Ibuprofen	ToxCast	CXCL8	200
Ibuprofen	ToxCast	MMP1	200
Ibuprofen	ChEMBL	PTGS1	212
Ibuprofen	ToxCast	CSF1	500
Ibuprofen	ToxCast	IL6	500
Ibuprofen	ToxCast	PLAUR	2000
Ibuprofen	ToxCast	PTGER2	4000
Ibuprofen	ChEMBL	SLC22A6	8000
Ibuprofen	ToxCast	ESR1	9570
Ibuprofen	ChEMBL	EGFR	10000
Ibuprofen	ChEMBL	PTGDS	13000
Ibuprofen	ChEMBL	ALOX5	17000
Ibuprofen	ToxCast	PPARA	32800
Ibuprofen	ChEMBL	AKR1C3	33000
Ibuprofen	ToxCast	PPARG	39700
Ibuprofen	ToxCast	COL3A1	40000
Ibuprofen	ChEMBL	CYP2J2	50000
Ibuprofen	ChEMBL	DHRS9	100000
Ibuprofen	ToxCast	PPARD	125000
Ibuprofen	ChEMBL	ASIC1	134896
Ibuprofen	ChEMBL	ABCB11	135000
Ibuprofen	ChEMBL	APP	200000
Ibuprofen	ChEMBL	FAAH	380189
Ibuprofen	ChEMBL	ASIC3	512861
Indomethacin	ChEMBL	PTGS1	2
Indomethacin	ChEMBL	PTGS2	5.9
Indomethacin	ChEMBL	CXCL8	50
Indomethacin	ChEMBL	AKR1C3	100
Indomethacin	ChEMBL	TBXAS1	100
Indomethacin	ChEMBL	PTGDS	500
Indomethacin	ChEMBL	EPHX1	1000
Indomethacin	ChEMBL	SLC22A6	3000
Indomethacin	ToxCast	PPARG	3710
Indomethacin	ToxCast	IL6	4000
Indomethacin	ChEMBL	NOS2	4500
Indomethacin	ChEMBL	ABCC4	5800
Indomethacin	ChEMBL	AKR1B1	6000
Indomethacin	ChEMBL	ALOX5	7000
Indomethacin	ToxCast	CYP3A4	9490
Indomethacin	ToxCast	PPARA	9720
Indomethacin	ChEMBL	EGFR	10000
Indomethacin	ChEMBL	PTGDR	10000
Indomethacin	ToxCast	SLC6A3	10200
Indomethacin	ChEMBL	ABCC1	12000
Indomethacin	ChEMBL	SLCO1B1	12000
Indomethacin	ChEMBL	DHRS9	14000
Indomethacin	ToxCast	SREBF1	17600
Indomethacin	ToxCast	RARB	19000
Indomethacin	ChEMBL	APP	25000
Indomethacin	ToxCast	ESR2	27500
Indomethacin	ChEMBL	ABCB1	28000
Indomethacin	ToxCast	AR	29300
Indomethacin	ChEMBL	AKR1C2	36530
Indomethacin	ToxCast	COL3A1	40000
Indomethacin	ToxCast	MMP1	40000
Indomethacin	ChEMBL	PTGES	40600
Indomethacin	ChEMBL	SLCO1B3	41000
Indomethacin	ChEMBL	ABCB11	42000
Indomethacin	ToxCast	ESRRA	44800
Indomethacin	ToxCast	HIF1A	46000
Indomethacin	ChEMBL	AKR1C4	54000
Indomethacin	ChEMBL	ABCC3	66000
Indomethacin	ToxCast	NFKB1	69600
Indomethacin	ChEMBL	AKR1C1	100000
Indomethacin	ChEMBL	PLA2G4C	100000
Indomethacin	ChEMBL	SLCO2B1	140000
Indomethacin	ChEMBL	ABCC2	235000
Indomethacin	ChEMBL	PLA2G1B	250000
Indomethacin	ChEMBL	KCNH2	301995
Indomethacin	ChEMBL	SLC47A1	500000
Ketoprofen	ChEMBL	PTGS1	2
Ketoprofen	ChEMBL	PTGS2	26
Ketoprofen	ChEMBL	SLC22A6	1300
Ketoprofen	ChEMBL	EGFR	10000
Ketoprofen	ToxCast	PPARG	23400
Ketoprofen	ChEMBL	CYP2J2	50000
Ketoprofen	ChEMBL	AKR1B1	180000
Ketorolac	ChEMBL	PTGS1	13
Ketorolac	ChEMBL	PTGS2	120
Ketorolac	ChEMBL	PTGDS	230
Ketorolac	ChEMBL	RAC1	2000
Ketorolac	ChEMBL	CDC42	2000
Ketorolac	ChEMBL	ABCC4	2700
Ketorolac	ChEMBL	AKR1B1	6109
Ketorolac	ToxCast	RARA	10500
Ketorolac	ChEMBL	PAK1	36000
Ketorolac	ToxCast	TP53	40900
Ketorolac	ChEMBL	ABCB11	133000
Ketorolac	ChEMBL	ABCC2	133000
Ketorolac	ChEMBL	ABCC3	133000
Mefenamic acid	ChEMBL	PTGS1	116
Mefenamic acid	ChEMBL	AKR1C3	560
Mefenamic acid	ChEMBL	PTGS2	602
Mefenamic acid	ChEMBL	MPO	980
Mefenamic acid	ChEMBL	AKR1B10	1600
Mefenamic acid	ChEMBL	AKR1C1	3910
Mefenamic acid	ToxCast	ESR1	3990
Mefenamic acid	ChEMBL	AKR1C2	6970
Mefenamic acid	ToxCast	PPARA	12300
Mefenamic acid	ToxCast	PPARG	12500
Mefenamic acid	ToxCast	NR1I2	19300
Mefenamic acid	ToxCast	THRB	19500
Mefenamic acid	ToxCast	ESR2	22700
Mefenamic acid	ToxCast	TCF7	27100
Mefenamic acid	ToxCast	NFE2L2	27300
Mefenamic acid	ToxCast	PGR	27700
Mefenamic acid	ToxCast	NR1H4	40200
Mefenamic acid	ChEMBL	CYP2J2	50000
Mefenamic acid	ToxCast	VDR	55700
Mefenamic acid	ChEMBL	ABCB11	57000
Mefenamic acid	ToxCast	PPARD	61000
Mefenamic acid	ToxCast	AR	70400
Mefenamic acid	ToxCast	MTF1	72500
Mefenamic acid	ToxCast	NR3C1	86700
Mefenamic acid	ToxCast	USF1	87400
Mefenamic acid	ToxCast	ESRRA	88500
Mefenamic acid	ChEMBL	AKR1C4	100000
Mefenamic acid	ToxCast	RORB	109000
Mefenamic acid	ChEMBL	TRPM2	124000
Mefenamic acid	ChEMBL	ABCC1	133000
Mefenamic acid	ChEMBL	ABCC3	133000
Mefenamic acid	ChEMBL	ABCC4	133000
Mefenamic acid	ChEMBL	MDH1	225000
Meloxicam	ChEMBL	PTGS2	160
Meloxicam	ChEMBL	PTGS1	1319
Meloxicam	ToxCast	NR1I2	11100
Meloxicam	ToxCast	PPARG	35100
Meloxicam	ToxCast	PPARA	38600
Meloxicam	ToxCast	VDR	42200
Meloxicam	ChEMBL	ABCB11	77500
Meloxicam	ToxCast	HIF1A	79500
Meloxicam	ToxCast	AHR	101000
Meloxicam	ChEMBL	ABCC4	133000
Meloxicam	ChEMBL	ABCC3	133000
Naproxen	ToxCast	PGR	0.00709
Naproxen	ChEMBL	PTGS1	211
Naproxen	ChEMBL	AKR1C3	480
Naproxen	ChEMBL	LIPE	1200
Naproxen	ChEMBL	PTGS2	2500
Naproxen	ChEMBL	SLC22A6	5800
Naproxen	ChEMBL	PTGDS	13000
Naproxen	ChEMBL	ALOX5	17000
Naproxen	ChEMBL	AKR1C2	31300
Naproxen	ChEMBL	CYP2J2	50000
Naproxen	ChEMBL	AKR1C1	100000
Naproxen	ChEMBL	AKR1C4	100000
Naproxen	ChEMBL	ABCB11	133000
Naproxen	ChEMBL	ABCC2	133000
Naproxen	ChEMBL	ABCC4	133000
Niflumic acid	ChEMBL	PTGS2	918
Niflumic acid	ChEMBL	PTGS1	1064
Niflumic acid	ChEMBL	GPR35	1280
Niflumic acid	ChEMBL	UGT1A1	13000
Niflumic acid	ToxCast	PPARG	16900
Niflumic acid	ChEMBL	DHODH	17000
Niflumic acid	ToxCast	THRB	20300
Niflumic acid	ToxCast	ESR2	21100
Niflumic acid	ToxCast	PGR	22500
Niflumic acid	ToxCast	NFE2L2	23600
Niflumic acid	ToxCast	TP53	28100
Niflumic acid	ToxCast	RXRA	33600
Niflumic acid	ToxCast	ESRRA	41800
Niflumic acid	ChEMBL	TTR	130000
Niflumic acid	ChEMBL	TRPM2	149000
Nimesulide	ChEMBL	PTGS2	15
Nimesulide	ChEMBL	PTGS1	1226
Nimesulide	ChEMBL	MPO	2100
Nimesulide	ChEMBL	SLC6A3	14884
Nimesulide	ChEMBL	CYP19A1	27000
Nimesulide	ToxCast	PPARG	28900
Nimesulide	ToxCast	NFE2L2	44700
Nimesulide	ToxCast	PGR	45000
Nimesulide	ToxCast	THRB	53500
Nimesulide	ToxCast	ESRRA	67500
Nimesulide	ToxCast	ESR1	72300
Nimesulide	ToxCast	AR	75200
Nimesulide	ToxCast	ESR2	82300
Nimesulide	ChEMBL	LTA4H	100000
Nimesulide	ChEMBL	ABCB11	133000
Nimesulide	ChEMBL	ABCC2	133000
Nimesulide	ChEMBL	ABCC3	133000
Nimesulide	ChEMBL	ABCC4	133000
Oxaprozin	ChEMBL	PTGS1	856
Oxaprozin	ToxCast	PPARG	8980
Oxaprozin	ChEMBL	ABCC4	12000
Oxaprozin	ToxCast	RXRA	23800
Oxaprozin	ChEMBL	ABCB11	133000
Oxaprozin	ChEMBL	ABCC2	133000
Oxaprozin	ChEMBL	ABCC3	133000
Oxaprozin	ChEMBL	MDH1	175000
Piroxicam	ChEMBL	PTGS1	1300
Piroxicam	ChEMBL	SLC22A6	20500
Piroxicam	ToxCast	AHR	34400
Piroxicam	ChEMBL	CYP2J2	50000
Piroxicam	ChEMBL	PTGS2	89125.1
Piroxicam	ChEMBL	ALOX5	100000
Piroxicam	ChEMBL	ABCB11	133000
Piroxicam	ChEMBL	ABCC2	133000
Piroxicam	ChEMBL	ABCC3	133000
Piroxicam	ChEMBL	ABCC4	133000
Piroxicam	ChEMBL	CYP3A4	1000000
Rofecoxib	ChEMBL	PTGS2	1
Rofecoxib	ToxCast	TGFB1	40
Rofecoxib	ToxCast	THBD	200
Rofecoxib	ToxCast	ICAM1	200
Rofecoxib	ToxCast	CXCL10	200
Rofecoxib	ToxCast	PTEN	369
Rofecoxib	ChEMBL	PTGES	530
Rofecoxib	ToxCast	SCN1A	747
Rofecoxib	ChEMBL	EPH1	1000
Rofecoxib	ChEMBL	PTGS1	1700
Rofecoxib	ToxCast	CCL2	2000
Rofecoxib	ToxCast	IL1A	2000
Rofecoxib	ChEMBL	ALOX5	10000
Rofecoxib	ToxCast	SLC18A2	13400
Rofecoxib	ToxCast	NR1I2	18000
Rofecoxib	ChEMBL	ABCB11	95360
Rofecoxib	ChEMBL	ABCC2	133000
Rofecoxib	ChEMBL	ABCC3	133000
Rofecoxib	ChEMBL	ABCC4	133000
Sulindac	ChEMBL	AKR1B1	374
Sulindac	ToxCast	AHR	4120
Sulindac	ToxCast	NR1I2	5590
Sulindac	ChEMBL	PTGS2	8800
Sulindac	ToxCast	NR1I3	9580
Sulindac	ToxCast	VDR	9650
Sulindac	ChEMBL	EGFR	10000
Sulindac	ToxCast	ESR1	18900
Sulindac	ToxCast	PPARG	21800
Sulindac	ToxCast	NFE2L2	29300
Sulindac	ToxCast	HIF1A	31000
Sulindac	ToxCast	EGR1	38200
Sulindac	ToxCast	IRF1	45100
Sulindac	ToxCast	USF1	53400
Sulindac	ChEMBL	ABCB11	63690
Sulindac	ChEMBL	PTGES	80000
Sulindac	ChEMBL	RXRA	82900
Sulindac	ChEMBL	ALOX5	100000
Sulindac	ToxCast	PAX6	112000
Sulindac	ChEMBL	ABCC3	133000
Sulindac	ChEMBL	ABCC4	133000
Sulindac	ChEMBL	HSF1	163000
Tenoxicam	ChEMBL	PTGS1	1140
Tenoxicam	ChEMBL	CYP2J2	50000
Tenoxicam	ChEMBL	ABCB11	133000
Tenoxicam	ChEMBL	ABCC2	133000
Tenoxicam	ChEMBL	ABCC3	133000
Tenoxicam	ChEMBL	ABCC4	133000
Tolfenamic acid	ChEMBL	ATG4B	7740
Tolfenamic acid	ToxCast	PPARG	9750
Tolfenamic acid	ToxCast	THRB	12500
Tolfenamic acid	ToxCast	ESR2	15000
Tolfenamic acid	ToxCast	TP53	17600
Tolfenamic acid	ToxCast	PGR	20100
Tolfenamic acid	ToxCast	ESR1	20400
Tolfenamic acid	ToxCast	NR3C1	25000
Tolfenamic acid	ToxCast	NFE2L2	27700
Tolfenamic acid	ChEMBL	TTR	40000
Valdecoxib	ChEMBL	PTGS2	5
Valdecoxib	ChEMBL	CA9	27
Valdecoxib	ChEMBL	CA2	43
Valdecoxib	ChEMBL	SLC6A2	2927
Valdecoxib	ToxCast	AR	22500
Valdecoxib	ToxCast	ESR2	24900
Valdecoxib	ChEMBL	PTGS1	25400
Valdecoxib	ToxCast	ESRRA	26300
Valdecoxib	ToxCast	ESR1	29100
Valdecoxib	ToxCast	PGR	35100
Valdecoxib	ChEMBL	CA1	54000
Valdecoxib	ChEMBL	ABCB11	133000
Valdecoxib	ChEMBL	ABCC2	133000
Valdecoxib	ChEMBL	ABCC3	133000
Valdecoxib	ChEMBL	ABCC4	133000

## Sheet: Multi-scale phenotypic model
Source study	Fish species	Life stage	NSAID	Exposure duration (Short: 0-4 days); (Medium: 4-14 days); (Chronic: >14 days)	Endpoint (statististically significant change)	Simplified and harmonised endpoint	Effect exposure concentration (in water, ug/L)	Diclofenac equivalence conversion factor (COX1)	Diclofenac equivalents (water concentration ug/L)	Log Kow	Log D7.4	Log P blood:water (Log Kow)	Log P blood:water (Log D7.4)	P blood:water (Log Kow)	P blood:water (Log D7.4)	Fish Steady State Plasma Concentration (ng/mL) - based on Log Kow	Fish Steady State Plasam Concentration (ng/mL) - based on Log D7.4	Fish Steady State Plasma Concentration - Diclofenac equivalent (ng/mL) - based on Log Kow	Fish Steady State Plasam Concentration - Diclofenac equivalent (ng/mL) - based on Log D7.4
Bhandari and Venables, 2011	Bluntnose minnow	Adult	Ibuprofen	Short	Gill prostaglandin E2 (PGE2) levels	Prostaglandin levels	50	0.0141509	0.707547	3.72	0.45	1.8356	-0.5515	68.4857	0.280867	3424.29	14.0433	48.4569	0.198726
Bhandari and Venables, 2011	Bluntnose minnow	Adult	Ibuprofen	Short	Gill prostaglandin E2 (PGE2) levels	Prostaglandin levels	100	0.0141509	1.41509	3.72	0.45	1.8356	-0.5515	68.4857	0.280867	6848.57	28.0867	96.9137	0.397453
Bickley et al. , 2017	Fathead minnow	Juvenile	Diclofenac	Chronic	Histopathological alterations in the kidneys	Kidney histological damage	1	1	1	4.06	1.37	2.0838	0.1201	121.283	1.31856	121.283	1.31856	121.283	1.31856
Bickley et al. , 2017	Fathead minnow	Juvenile	Diclofenac	Chronic	Histopathological alterations in the kidneys	Kidney histological damage	5	1	5	4.06	1.37	2.0838	0.1201	121.283	1.31856	606.415	6.5928	606.415	6.5928
Bickley et al. , 2017	Fathead minnow	Juvenile	Diclofenac	Chronic	Histopathological alterations in the kidneys	Kidney histological damage	25	1	25	4.06	1.37	2.0838	0.1201	121.283	1.31856	3032.08	32.964	3032.08	32.964
Collard et al., 2013	Zebrafish	Embryos	Mefenamic acid	Chronic	Weight at 32 dpf	Growth (larvae)	100	0.0258621	2.58621	5.33	2.04	3.0109	0.6092	1025.42	4.06631	102542	0.105163	2651.94	0.00271973
Collard et al., 2013	Zebrafish	Embryos	Mefenamic acid	Chronic	Weight at 32 dpf	Growth (larvae)	1000	0.0258621	25.8621	5.33	2.04	3.0109	0.6092	1025.42	4.06631	1.02542e+06	0.105163	26519.4	0.00271973
Collard et al., 2013	Zebrafish	Embryos	Mefenamic acid	Chronic	Length at 32 dpf	Growth (larvae)	100	0.0258621	2.58621	5.33	2.04	3.0109	0.6092	1025.42	4.06631	102542	0.105163	2651.94	0.00271973
Collard et al., 2013	Zebrafish	Embryos	Mefenamic acid	Chronic	Length at 32 dpf	Growth (larvae)	1000	0.0258621	25.8621	5.33	2.04	3.0109	0.6092	1025.42	4.06631	1.02542e+06	0.105163	26519.4	0.00271973
Collard et al., 2013	Zebrafish	Embryos	Mefenamic acid	Chronic	Length at 32 dpf	Growth (larvae)	100	0.0258621	2.58621	5.33	2.04	3.0109	0.6092	1025.42	4.06631	102542	0.105163	2651.94	0.00271973
Collard et al., 2013	Zebrafish	Embryos	Mefenamic acid	Chronic	Length at 32 dpf	Growth (larvae)	1000	0.0258621	25.8621	5.33	2.04	3.0109	0.6092	1025.42	4.06631	1.02542e+06	0.105163	26519.4	0.00271973
Collard et al., 2013	Zebrafish	Embryos	Mefenamic acid	Chronic	Weight at 32 dpf	Growth (larvae)	100	0.0258621	2.58621	5.33	2.04	3.0109	0.6092	1025.42	4.06631	102542	0.105163	2651.94	0.00271973
Collard et al., 2013	Zebrafish	Embryos	Mefenamic acid	Chronic	Weight at 32 dpf	Growth (larvae)	1000	0.0258621	25.8621	5.33	2.04	3.0109	0.6092	1025.42	4.06631	1.02542e+06	0.105163	26519.4	0.00271973
Flippin, Huggett and Foran, 2007	Medaka	Adult	Ibuprofen	Chronic	Spawning frequency	Reproduction	100	0.0141509	1.41509	3.72	0.45	1.8356	-0.5515	68.4857	0.280867	6848.57	0.00397453	96.9137	5.62433e-05
Flippin, Huggett and Foran, 2007	Medaka	Adult	Ibuprofen	Chronic	Spawning frequency	Reproduction	10	0.0141509	0.141509	3.72	0.45	1.8356	-0.5515	68.4857	0.280867	684.857	0.00397453	9.69137	5.62433e-05
Flippin, Huggett and Foran, 2007	Medaka	Adult	Ibuprofen	Chronic	Egg production (No.of eggs per day)	Reproduction	100	0.0141509	1.41509	3.72	0.45	1.8356	-0.5515	68.4857	0.280867	6848.57	0.00397453	96.9137	5.62433e-05
Ghelfi et al., 2016	Rhamdia quelen	Juvenile	Diclofenac	Short	Monocytes number	Immunomodulation	2	1	2	4.06	1.37	2.0838	0.1201	121.283	1.31856	242.566	1.31856	242.566	1.31856
Ghelfi et al., 2016	Rhamdia quelen	Juvenile	Diclofenac	Short	Neutrophills number	Immunomodulation	20	1	20	4.06	1.37	2.0838	0.1201	121.283	1.31856	2425.66	1.31856	2425.66	1.31856
Gröner et al., 2017	Nile tilapia	Juvenile	Diclofenac	Chronic	Condition index	Growth (juvenlle)	10	1	10	4.06	1.37	2.0838	0.1201	121.283	1.31856	1212.83	1.31856	1212.83	1.31856
Gröner et al., 2017	Nile tilapia	Juvenile	Diclofenac	Chronic	Weight at 80 dph	Growth (juvenlle)	10	1	10	4.06	1.37	2.0838	0.1201	121.283	1.31856	1212.83	1.31856	1212.83	1.31856
Gröner et al., 2017	Nile tilapia	Juvenile	Diclofenac	Chronic	Epithelial lifting in gill secondary lamellae	Gill histological damage	0.1	1	0.1	4.06	1.37	2.0838	0.1201	121.283	1.31856	12.1283	1.31856	12.1283	1.31856
Gröner et al., 2017	Nile tilapia	Juvenile	Diclofenac	Chronic	Epithelial lifting in gill secondary lamellae	Gill histological damage	10	1	10	4.06	1.37	2.0838	0.1201	121.283	1.31856	1212.83	1.31856	1212.83	1.31856
Gröner et al., 2017	Nile tilapia	Juvenile	Diclofenac	Chronic	Hypertrophy of chloride cells in gill secondary lamellae	Gill histological damage	1	1	1	4.06	1.37	2.0838	0.1201	121.283	1.31856	121.283	1.31856	121.283	1.31856
Gröner et al., 2017	Nile tilapia	Juvenile	Diclofenac	Chronic	Hypertrophy of chloride cells in gill secondary lamellae	Gill histological damage	10	1	10	4.06	1.37	2.0838	0.1201	121.283	1.31856	1212.83	1.31856	1212.83	1.31856
Gröner et al., 2017	Nile tilapia	Juvenile	Diclofenac	Chronic	Hyperplasia in gill secondary lamellae	Gill histological damage	0.1	1	0.1	4.06	1.37	2.0838	0.1201	121.283	1.31856	12.1283	1.31856	12.1283	1.31856
Gröner et al., 2017	Nile tilapia	Juvenile	Diclofenac	Chronic	Hyperplasia in gill secondary lamellae	Gill histological damage	1	1	1	4.06	1.37	2.0838	0.1201	121.283	1.31856	121.283	1.31856	121.283	1.31856
Gröner et al., 2017	Nile tilapia	Juvenile	Diclofenac	Chronic	Hyperplasia in gill secondary lamellae	Gill histological damage	10	1	10	4.06	1.37	2.0838	0.1201	121.283	1.31856	1212.83	1.31856	1212.83	1.31856
Gröner et al., 2017	Nile tilapia	Juvenile	Diclofenac	Chronic	Secondary lamellae with histopathological alterations	Gill histological damage	0.1	1	0.1	4.06	1.37	2.0838	0.1201	121.283	1.31856	12.1283	1.31856	12.1283	1.31856
Gröner et al., 2017	Nile tilapia	Juvenile	Diclofenac	Chronic	Secondary lamellae with histopathological alterations	Gill histological damage	1	1	1	4.06	1.37	2.0838	0.1201	121.283	1.31856	121.283	1.31856	121.283	1.31856
Gröner et al., 2017	Nile tilapia	Juvenile	Diclofenac	Chronic	Secondary lamellae with histopathological alterations	Gill histological damage	10	1	10	4.06	1.37	2.0838	0.1201	121.283	1.31856	1212.83	1.31856	1212.83	1.31856
Han et al., 2010	Medaka	Adult	Ibuprofen	Chronic	Egg production (no. of eggs per brood)	Reproduction	100	0.0141509	1.41509	3.72	0.45	1.8356	-0.5515	68.4857	0.280867	6848.57	0.00397453	96.9137	5.62433e-05
Han et al., 2010	Medaka	Adult	Ibuprofen	Chronic	Egg production (no. of eggs per brood)	Reproduction	10	0.0141509	0.141509	3.72	0.45	1.8356	-0.5515	68.4857	0.280867	684.857	0.00397453	9.69137	5.62433e-05
Han et al., 2010	Medaka	Adult	Ibuprofen	Chronic	Egg production (no. of eggs per brood)	Reproduction	1000	0.0141509	14.1509	3.72	0.45	1.8356	-0.5515	68.4857	0.280867	68485.7	0.00397453	969.137	5.62433e-05
Hoeger et al., 2005	Brown trout	Adult	Diclofenac	Chronic	Lamellar clubbing in the gills	Gill histological damage	50	1	50	4.06	1.37	2.0838	0.1201	121.283	1.31856	6064.15	1.31856	6064.15	1.31856
Hoeger et al., 2005	Brown trout	Adult	Diclofenac	Chronic	Tubular necrosis in the kidney trunk	Kidney histological damage	50	1	50	4.06	1.37	2.0838	0.1201	121.283	1.31856	6064.15	1.31856	6064.15	1.31856
Hoeger et al., 2005	Brown trout	Adult	Diclofenac	Chronic	Monocyte infiltration/accumulation in the liver	Liver histological damage	5	1	5	4.06	1.37	2.0838	0.1201	121.283	1.31856	606.415	1.31856	606.415	1.31856
Ji et al., 2013	Zebrafish	Adult	Acetylsalicylic acid	Medium	Testosterone levels in males	Male testosterone	100	0.000715649	0.0715649	1.19	-1.69	-0.0113	-2.1137	0.974316	0.00769662	97.4316	5.50808e-06	0.0697268	3.94185e-09
Ji et al., 2013	Zebrafish	Adult	Ibuprofen	Chronic	Egg production (no. of eggs per breeding tank per day)	Reproduction	10	0.0141509	0.141509	3.72	0.45	1.8356	-0.5515	68.4857	0.280867	684.857	0.00397453	9.69137	5.62433e-05
Ji et al., 2013	Zebrafish	Adult	Ibuprofen	Chronic	Egg production (no. of eggs per breeding tank per day)	Reproduction	1	0.0141509	0.0141509	3.72	0.45	1.8356	-0.5515	68.4857	0.280867	68.4857	0.00397453	0.969137	5.62433e-05
Ji et al., 2013	Zebrafish	Adult	Ibuprofen	Chronic	Testosterone levels in males	Male testosterone	1	0.0141509	0.0141509	3.72	0.45	1.8356	-0.5515	68.4857	0.280867	68.4857	0.00397453	0.969137	5.62433e-05
Ji et al., 2013	Zebrafish	Adult	Ibuprofen	Chronic	Testosterone levels in males	Male testosterone	10	0.0141509	0.141509	3.72	0.45	1.8356	-0.5515	68.4857	0.280867	684.857	0.00397453	9.69137	5.62433e-05
Ji et al., 2013	Zebrafish	Adult	Ibuprofen	Medium	Testosterone levels in males	Male testosterone	10	0.0141509	0.141509	3.72	0.45	1.8356	-0.5515	68.4857	0.280867	684.857	0.00397453	9.69137	5.62433e-05
Ji et al., 2013	Zebrafish	Adult	Ibuprofen	Medium	Testosterone levels in males	Male testosterone	100	0.0141509	1.41509	3.72	0.45	1.8356	-0.5515	68.4857	0.280867	6848.57	0.00397453	96.9137	5.62433e-05
Ji et al., 2013	Zebrafish	Adult	Mefenamic acid	Medium	Testosterone levels in males	Male testosterone	10	0.0258621	0.258621	5.33	2.04	3.0109	0.6092	1025.42	4.06631	10254.2	0.105163	265.194	0.00271973
Ji et al., 2013	Zebrafish	Adult	Mefenamic acid	Medium	Testosterone levels in males	Male testosterone	100	0.0258621	2.58621	5.33	2.04	3.0109	0.6092	1025.42	4.06631	102542	0.105163	2651.94	0.00271973
Ji et al., 2013	Zebrafish	Adult	Ibuprofen	Chronic	Testosterone levels in females	Female testosterone	10	0.0141509	0.141509	3.72	0.45	1.8356	-0.5515	68.4857	0.280867	684.857	0.00397453	9.69137	5.62433e-05
Ji et al., 2013	Zebrafish	Adult	Ibuprofen	Medium	Testosterone levels in females	Female testosterone	10	0.0141509	0.141509	3.72	0.45	1.8356	-0.5515	68.4857	0.280867	684.857	0.00397453	9.69137	5.62433e-05
Ji et al., 2013	Zebrafish	Adult	Ibuprofen	Medium	Testosterone levels in females	Female testosterone	100	0.0141509	1.41509	3.72	0.45	1.8356	-0.5515	68.4857	0.280867	6848.57	0.00397453	96.9137	5.62433e-05
Ji et al., 2013	Zebrafish	Adult	Mefenamic acid	Medium	Testosterone levels in females	Female testosterone	100	0.0258621	2.58621	5.33	2.04	3.0109	0.6092	1025.42	4.06631	102542	0.105163	2651.94	0.00271973
Lister and Van Der Kraak, 2008	Zebrafish	Adult	Indomethacin	Chronic	Spawning frequency	Reproduction	100	1.5	150	3.11	0.75	1.3903	-0.3325	24.5641	0.46505	2456.41	0.697576	3684.61	1.04636
Lister and Van Der Kraak, 2008	Zebrafish	Adult	Indomethacin	Chronic	Egg production (cumulative egg production)	Reproduction	100	1.5	150	3.11	0.75	1.3903	-0.3325	24.5641	0.46505	2456.41	0.697576	3684.61	1.04636
Lister and Van Der Kraak, 2008	Zebrafish	Adult	Indomethacin	Chronic	Egg production (average egg production)	Reproduction	100	1.5	150	3.11	0.75	1.3903	-0.3325	24.5641	0.46505	2456.41	0.697576	3684.61	1.04636
Lister and Van Der Kraak, 2008	Zebrafish	Adult	Indomethacin	Chronic	Whole body prostaglandin E2 (PGE2) levels	Prostaglandin levels	100	1.5	150	3.11	0.75	1.3903	-0.3325	24.5641	0.46505	2456.41	0.697576	3684.61	1.04636
Mathias et al. , 2018	Rhamdia quelen	Adult	Ibuprofen	Medium	White Blood Cells count	Immunomodulation	0.1	0.0141509	0.00141509	3.72	0.45	1.8356	-0.5515	68.4857	0.280867	6.84857	0.0280867	0.0969137	0.000397453
Mathias et al. , 2018	Rhamdia quelen	Adult	Ibuprofen	Medium	White Blood Cells count	Immunomodulation	1	0.0141509	0.0141509	3.72	0.45	1.8356	-0.5515	68.4857	0.280867	68.4857	0.280867	0.969137	0.00397453
Mathias et al. , 2018	Rhamdia quelen	Adult	Ibuprofen	Medium	White Blood Cells count	Immunomodulation	0.1	0.0141509	0.00141509	3.72	0.45	1.8356	-0.5515	68.4857	0.280867	6.84857	0.0280867	0.0969137	0.000397453
Mathias et al. , 2018	Rhamdia quelen	Adult	Ibuprofen	Medium	White Blood Cells count	Immunomodulation	1	0.0141509	0.0141509	3.72	0.45	1.8356	-0.5515	68.4857	0.280867	68.4857	0.280867	0.969137	0.00397453
Mathias et al. , 2018	Rhamdia quelen	Adult	Ibuprofen	Medium	White Blood Cells count	Immunomodulation	0.1	0.0141509	0.00141509	3.72	0.45	1.8356	-0.5515	68.4857	0.280867	6.84857	0.0280867	0.0969137	0.000397453
Mathias et al. , 2018	Rhamdia quelen	Adult	Ibuprofen	Medium	White Blood Cells count	Immunomodulation	1	0.0141509	0.0141509	3.72	0.45	1.8356	-0.5515	68.4857	0.280867	68.4857	0.280867	0.969137	0.00397453
Mathias et al. , 2018	Rhamdia quelen	Adult	Ibuprofen	Medium	White Blood Cells count	Immunomodulation	0.1	0.0141509	0.00141509	3.72	0.45	1.8356	-0.5515	68.4857	0.280867	6.84857	0.0280867	0.0969137	0.000397453
Mathias et al. , 2018	Rhamdia quelen	Adult	Ibuprofen	Medium	White Blood Cells count	Immunomodulation	1	0.0141509	0.0141509	3.72	0.45	1.8356	-0.5515	68.4857	0.280867	68.4857	0.280867	0.969137	0.00397453
Mehinto, Hill & Tyler, 2010	Rainbow trout	Juvenile	Diclofenac	Chronic	Histopathological alterations in the kidneys	Kidney histological damage	5	1	5	4.06	1.37	2.0838	0.1201	121.283	1.31856	606.415	6.5928	606.415	6.5928
Mehinto, Hill & Tyler, 2010	Rainbow trout	Juvenile	Diclofenac	Chronic	Histopathological alterations in the kidneys	Kidney histological damage	25	1	25	4.06	1.37	2.0838	0.1201	121.283	1.31856	3032.08	32.964	3032.08	32.964
Mehinto, Hill & Tyler, 2010	Rainbow trout	Juvenile	Diclofenac	Chronic	Histopathological alterations in the kidneys	Kidney histological damage	25	1	25	4.06	1.37	2.0838	0.1201	121.283	1.31856	3032.08	32.964	3032.08	32.964
Mehinto, Hill & Tyler, 2010	Rainbow trout	Juvenile	Diclofenac	Chronic	Histopathological alterations in the kidneys	Kidney histological damage	5	1	5	4.06	1.37	2.0838	0.1201	121.283	1.31856	606.415	6.5928	606.415	6.5928
Mehinto, Hill & Tyler, 2010	Rainbow trout	Juvenile	Diclofenac	Chronic	Histopathological alterations in the kidneys	Kidney histological damage	25	1	25	4.06	1.37	2.0838	0.1201	121.283	1.31856	3032.08	32.964	3032.08	32.964
Memmert et al., 2013	Rainbow trout	Juvenile	Diclofenac	Chronic	Focal proliferation of inter-lamellar & chlorine cells in the gills	Gill histological damage	1000	1	1000	4.06	1.37	2.0838	0.1201	121.283	1.31856	121283	1.31856	121283	1.31856
Memmert et al., 2013	Rainbow trout	Juvenile	Diclofenac	Chronic	Thickened lamellar tips in the gills	Gill histological damage	1000	1	1000	4.06	1.37	2.0838	0.1201	121.283	1.31856	121283	1.31856	121283	1.31856
Memmert et al., 2013	Zebrafish	Embryos	Diclofenac	Chronic	Weight at 34 dph	Growth (juvenlle)	32	1	32	4.06	1.37	2.0838	0.1201	121.283	1.31856	3881.06	1.31856	3881.06	1.31856
Morthorst et al. , 2018	Zebrafish	Adult	Acetylsalicylic acid	Medium	Whole-body male prostaglandin E2 (PGE2) concentration	Prostaglandin levels	3800	0.000715649	2.71947	1.19	-1.69	-0.0113	-2.1137	0.974316	0.00769662	3702.4	29.2472	2.64962	0.0209307
Morthorst et al., 2013	Zebrafish	Adult	Ibuprofen	Medium	Whole-body male prostaglandin E2 (PGE2) concentration	Prostaglandin levels	21	0.0141509	0.29717	3.72	0.45	1.8356	-0.5515	68.4857	0.280867	1438.2	0.00397453	20.3519	5.62433e-05
Morthorst et al., 2013	Zebrafish	Adult	Ibuprofen	Medium	Whole-body male prostaglandin E2 (PGE2) concentration	Prostaglandin levels	201	0.0141509	2.84434	3.72	0.45	1.8356	-0.5515	68.4857	0.280867	13765.6	0.00397453	194.797	5.62433e-05
Morthorst et al., 2013	Zebrafish	Adult	Ibuprofen	Medium	Whole-body male prostaglandin E2 (PGE2) concentration	Prostaglandin levels	506	0.0141509	7.16038	3.72	0.45	1.8356	-0.5515	68.4857	0.280867	34653.8	0.00397453	490.384	5.62433e-05
Morthorst et al., 2013	Zebrafish	Adult	Ibuprofen	Medium	Female ovary prostaglandin E2 (PGE2) concentration	Prostaglandin levels	506	0.0141509	7.16038	3.72	0.45	1.8356	-0.5515	68.4857	0.280867	34653.8	0.00397453	490.384	5.62433e-05
Naslund et al. , 2017	Three-spined stickleback	Juvenile	Diclofenac	Chronic	Condition index	Growth (juvenile)	271	1	271	4.06	1.37	2.0838	0.1201	121.283	1.31856	32867.7	357.33	32867.7	357.33
Naslund et al. , 2017	Three-spined stickleback	Juvenile	Diclofenac	Chronic	Histopathological alterations in the kidneys	Kidney histological damage	4.6	1	4.6	4.06	1.37	2.0838	0.1201	121.283	1.31856	557.902	6.06538	557.902	6.06538
Naslund et al. , 2017	Three-spined stickleback	Juvenile	Diclofenac	Chronic	Histopathological alterations in the kidneys	Kidney histological damage	22	1	22	4.06	1.37	2.0838	0.1201	121.283	1.31856	2668.23	29.0083	2668.23	29.0083
Naslund et al. , 2017	Three-spined stickleback	Juvenile	Diclofenac	Chronic	Histopathological alterations in the kidneys	Kidney histological damage	82	1	82	4.06	1.37	2.0838	0.1201	121.283	1.31856	9945.21	108.122	9945.21	108.122
Naslund et al. , 2017	Three-spined stickleback	Juvenile	Diclofenac	Chronic	Histopathological alterations in the kidneys	Kidney histological damage	271	1	271	4.06	1.37	2.0838	0.1201	121.283	1.31856	32867.7	357.33	32867.7	357.33
Naslund et al. , 2017	Three-spined stickleback	Juvenile	Diclofenac	Chronic	Histopathological alterations in the kidneys	Kidney histological damage	4.6	1	4.6	4.06	1.37	2.0838	0.1201	121.283	1.31856	557.902	6.06538	557.902	6.06538
Naslund et al. , 2017	Three-spined stickleback	Juvenile	Diclofenac	Chronic	Histopathological alterations in the kidneys	Kidney histological damage	22	1	22	4.06	1.37	2.0838	0.1201	121.283	1.31856	2668.23	29.0083	2668.23	29.0083
Naslund et al. , 2017	Three-spined stickleback	Juvenile	Diclofenac	Chronic	Histopathological alterations in the kidneys	Kidney histological damage	82	1	82	4.06	1.37	2.0838	0.1201	121.283	1.31856	9945.21	108.122	9945.21	108.122
Naslund et al. , 2017	Three-spined stickleback	Juvenile	Diclofenac	Chronic	Histopathological alterations in the kidneys	Kidney histological damage	271	1	271	4.06	1.37	2.0838	0.1201	121.283	1.31856	32867.7	357.33	32867.7	357.33
Naslund et al. , 2017	Three-spined stickleback	Juvenile	Diclofenac	Chronic	Histopathological alterations in the kidneys	Kidney histological damage	4.6	1	4.6	4.06	1.37	2.0838	0.1201	121.283	1.31856	557.902	6.06538	557.902	6.06538
Naslund et al. , 2017	Three-spined stickleback	Juvenile	Diclofenac	Chronic	Histopathological alterations in the kidneys	Kidney histological damage	22	1	22	4.06	1.37	2.0838	0.1201	121.283	1.31856	2668.23	29.0083	2668.23	29.0083
Naslund et al. , 2017	Three-spined stickleback	Juvenile	Diclofenac	Chronic	Histopathological alterations in the kidneys	Kidney histological damage	82	1	82	4.06	1.37	2.0838	0.1201	121.283	1.31856	9945.21	108.122	9945.21	108.122
Naslund et al. , 2017	Three-spined stickleback	Juvenile	Diclofenac	Chronic	Histopathological alterations in the kidneys	Kidney histological damage	271	1	271	4.06	1.37	2.0838	0.1201	121.283	1.31856	32867.7	357.33	32867.7	357.33
Pandey et al. , 2017	Nile tilapia	Juvenile	Diclofenac	Chronic	White Blood Cells count	Immunomodulation	340	1	340	4.06	1.37	2.0838	0.1201	121.283	1.31856	41236.2	448.311	41236.2	448.311
Pandey et al. , 2017	Nile tilapia	Juvenile	Diclofenac	Chronic	White Blood Cells count	Immunomodulation	340	1	340	4.06	1.37	2.0838	0.1201	121.283	1.31856	41236.2	448.311	41236.2	448.311
Pandey et al. , 2017	Nile tilapia	Juvenile	Diclofenac	Chronic	White Blood Cells count	Immunomodulation	680	1	680	4.06	1.37	2.0838	0.1201	121.283	1.31856	82472.5	896.621	82472.5	896.621
Pandey et al. , 2017	Nile tilapia	Juvenile	Diclofenac	Chronic	White Blood Cells count	Immunomodulation	680	1	680	4.06	1.37	2.0838	0.1201	121.283	1.31856	82472.5	896.621	82472.5	896.621
Pandey et al. , 2017	Nile tilapia	Juvenile	Diclofenac	Chronic	White Blood Cells count	Immunomodulation	680	1	680	4.06	1.37	2.0838	0.1201	121.283	1.31856	82472.5	896.621	82472.5	896.621
Pandey et al. , 2017	Nile tilapia	Juvenile	Diclofenac	Chronic	White Blood Cells count	Immunomodulation	680	1	680	4.06	1.37	2.0838	0.1201	121.283	1.31856	82472.5	896.621	82472.5	896.621
Patel et al. , 2016	Fathead minnow	Adult	Ibuprofen	Short	Gill prostaglandin E2 metabolite (PGEM) levels	Prostaglandin levels	370	0.0141509	5.23585	3.72	0.45	1.8356	-0.5515	68.4857	0.280867	25339.7	103.921	358.581	1.47057
Patel et al. , 2016	Fathead minnow	Adult	Ibuprofen	Short	Gill prostaglandin E2 metabolite (PGEM) levels	Prostaglandin levels	470	0.0141509	6.65094	3.72	0.45	1.8356	-0.5515	68.4857	0.280867	32188.3	132.007	455.495	1.86803
Praskova et al., 2014	Zebrafish	Juvenile	Diclofenac	Chronic	Weight at 48 dpf	Growth (juvenlle)	1500	1	1500	4.06	1.37	2.0838	0.1201	121.283	1.31856	181925	1.31856	181925	1.31856
Praskova et al., 2014	Zebrafish	Juvenile	Diclofenac	Chronic	Weight at 48 dpf	Growth (juvenlle)	3000	1	3000	4.06	1.37	2.0838	0.1201	121.283	1.31856	363849	1.31856	363849	1.31856
Praskova et al., 2014	Zebrafish	Juvenile	Diclofenac	Chronic	Weight at 48 dpf	Growth (juvenlle)	6000	1	6000	4.06	1.37	2.0838	0.1201	121.283	1.31856	727698	1.31856	727698	1.31856
Praskova et al., 2014	Zebrafish	Juvenile	Diclofenac	Chronic	Growth rate	Growth (juvenlle)	15000	1	15000	4.06	1.37	2.0838	0.1201	121.283	1.31856	1.81925e+06	1.31856	1.81925e+06	1.31856
Praskova et al., 2014	Zebrafish	Juvenile	Diclofenac	Chronic	Growth rate	Growth (juvenlle)	30000	1	30000	4.06	1.37	2.0838	0.1201	121.283	1.31856	3.63849e+06	1.31856	3.63849e+06	1.31856
Praskova et al., 2014	Zebrafish	Juvenile	Diclofenac	Chronic	Growth rate	Growth (juvenlle)	60000	1	60000	4.06	1.37	2.0838	0.1201	121.283	1.31856	7.27698e+06	1.31856	7.27698e+06	1.31856
Ribas et al. , 2017	Rhamdia quelen	Juvenile	Diclofenac	Medium	White Blood Cells count	Immunomodulation	0.2	1	0.2	4.06	1.37	2.0838	0.1201	121.283	1.31856	24.2566	0.263712	24.2566	0.263712
Ribas et al. , 2017	Rhamdia quelen	Juvenile	Diclofenac	Medium	White Blood Cells count	Immunomodulation	2	1	2	4.06	1.37	2.0838	0.1201	121.283	1.31856	242.566	2.63712	242.566	2.63712
Ribas et al. , 2017	Rhamdia quelen	Juvenile	Diclofenac	Medium	White Blood Cells count	Immunomodulation	20	1	20	4.06	1.37	2.0838	0.1201	121.283	1.31856	2425.66	26.3712	2425.66	26.3712
Ribas et al. , 2017	Rhamdia quelen	Juvenile	Diclofenac	Medium	White Blood Cells count	Immunomodulation	0.2	1	0.2	4.06	1.37	2.0838	0.1201	121.283	1.31856	24.2566	0.263712	24.2566	0.263712
Ribas et al. , 2017	Rhamdia quelen	Juvenile	Diclofenac	Medium	White Blood Cells count	Immunomodulation	2	1	2	4.06	1.37	2.0838	0.1201	121.283	1.31856	242.566	2.63712	242.566	2.63712
Ribas et al. , 2017	Rhamdia quelen	Juvenile	Diclofenac	Medium	White Blood Cells count	Immunomodulation	20	1	20	4.06	1.37	2.0838	0.1201	121.283	1.31856	2425.66	26.3712	2425.66	26.3712
Ribas et al. , 2017	Rhamdia quelen	Juvenile	Diclofenac	Medium	White Blood Cells count	Immunomodulation	0.2	1	0.2	4.06	1.37	2.0838	0.1201	121.283	1.31856	24.2566	0.263712	24.2566	0.263712
Ribas et al. , 2017	Rhamdia quelen	Juvenile	Diclofenac	Medium	White Blood Cells count	Immunomodulation	2	1	2	4.06	1.37	2.0838	0.1201	121.283	1.31856	242.566	2.63712	242.566	2.63712
Ribas et al. , 2017	Rhamdia quelen	Juvenile	Diclofenac	Medium	White Blood Cells count	Immunomodulation	20	1	20	4.06	1.37	2.0838	0.1201	121.283	1.31856	2425.66	26.3712	2425.66	26.3712
Ribas et al. , 2017	Rhamdia quelen	Juvenile	Diclofenac	Medium	White Blood Cells count	Immunomodulation	0.2	1	0.2	4.06	1.37	2.0838	0.1201	121.283	1.31856	24.2566	0.263712	24.2566	0.263712
Ribas et al. , 2017	Rhamdia quelen	Juvenile	Diclofenac	Medium	White Blood Cells count	Immunomodulation	2	1	2	4.06	1.37	2.0838	0.1201	121.283	1.31856	242.566	2.63712	242.566	2.63712
Ribas et al. , 2017	Rhamdia quelen	Juvenile	Diclofenac	Medium	White Blood Cells count	Immunomodulation	20	1	20	4.06	1.37	2.0838	0.1201	121.283	1.31856	2425.66	26.3712	2425.66	26.3712
Ribas et al. , 2017	Rhamdia quelen	Juvenile	Diclofenac	Medium	White Blood Cells count	Immunomodulation	0.2	1	0.2	4.06	1.37	2.0838	0.1201	121.283	1.31856	24.2566	0.263712	24.2566	0.263712
Ribas et al. , 2017	Rhamdia quelen	Juvenile	Diclofenac	Medium	White Blood Cells count	Immunomodulation	2	1	2	4.06	1.37	2.0838	0.1201	121.283	1.31856	242.566	2.63712	242.566	2.63712
Ribas et al. , 2017	Rhamdia quelen	Juvenile	Diclofenac	Medium	White Blood Cells count	Immunomodulation	20	1	20	4.06	1.37	2.0838	0.1201	121.283	1.31856	2425.66	26.3712	2425.66	26.3712
Ribas et al. , 2017	Rhamdia quelen	Juvenile	Diclofenac	Medium	White Blood Cells count	Immunomodulation	0.2	1	0.2	4.06	1.37	2.0838	0.1201	121.283	1.31856	24.2566	0.263712	24.2566	0.263712
Ribas et al. , 2017	Rhamdia quelen	Juvenile	Diclofenac	Medium	White Blood Cells count	Immunomodulation	2	1	2	4.06	1.37	2.0838	0.1201	121.283	1.31856	242.566	2.63712	242.566	2.63712
Ribas et al. , 2017	Rhamdia quelen	Juvenile	Diclofenac	Medium	White Blood Cells count	Immunomodulation	20	1	20	4.06	1.37	2.0838	0.1201	121.283	1.31856	2425.66	26.3712	2425.66	26.3712
Saravanan et al., 2012	Indian major carp	Juvenile	Ibuprofen	Medium	White Blood Cells count	Immunomodulation	114000	0.0141509	1613.21	3.72	0.45	1.8356	-0.5515	68.4857	0.280867	7.80737e+06	0.00397453	110482	5.62433e-05
Saravanan et al., 2012	Indian major carp	Juvenile	Ibuprofen	Medium	White Blood Cells count	Immunomodulation	114000	0.0141509	1613.21	3.72	0.45	1.8356	-0.5515	68.4857	0.280867	7.80737e+06	0.00397453	110482	5.62433e-05
Saravanan et al., 2012	Indian major carp	Juvenile	Ibuprofen	Chronic	White Blood Cells count	Immunomodulation	114000	0.0141509	1613.21	3.72	0.45	1.8356	-0.5515	68.4857	0.280867	7.80737e+06	0.00397453	110482	5.62433e-05
Saravanan et al., 2012	Indian major carp	Juvenile	Ibuprofen	Chronic	White Blood Cells count	Immunomodulation	114000	0.0141509	1613.21	3.72	0.45	1.8356	-0.5515	68.4857	0.280867	7.80737e+06	0.00397453	110482	5.62433e-05
Saravanan et al., 2012	Indian major carp	Juvenile	Ibuprofen	Chronic	White Blood Cells count	Immunomodulation	114000	0.0141509	1613.21	3.72	0.45	1.8356	-0.5515	68.4857	0.280867	7.80737e+06	0.00397453	110482	5.62433e-05
Schwaiger et al., 2004	Rainbow trout	Adult	Diclofenac	Chronic	Histopathological alterations in the gills	Gill histological damage	5	1	5	4.06	1.37	2.0838	0.1201	121.283	1.31856	606.415	1.31856	606.415	1.31856
Schwaiger et al., 2004	Rainbow trout	Adult	Diclofenac	Chronic	Histopathological alterations in the gills	Gill histological damage	20	1	20	4.06	1.37	2.0838	0.1201	121.283	1.31856	2425.66	1.31856	2425.66	1.31856
Schwaiger et al., 2004	Rainbow trout	Adult	Diclofenac	Chronic	Histopathological alterations in the gills	Gill histological damage	100	1	100	4.06	1.37	2.0838	0.1201	121.283	1.31856	12128.3	1.31856	12128.3	1.31856
Schwaiger et al., 2004	Rainbow trout	Adult	Diclofenac	Chronic	Histopathological alterations in the gills	Gill histological damage	500	1	500	4.06	1.37	2.0838	0.1201	121.283	1.31856	60641.5	1.31856	60641.5	1.31856
Schwaiger et al., 2004	Rainbow trout	Adult	Diclofenac	Chronic	Histopathological alterations in the kidneys	Kidney histological damage	20	1	20	4.06	1.37	2.0838	0.1201	121.283	1.31856	2425.66	1.31856	2425.66	1.31856
Schwaiger et al., 2004	Rainbow trout	Adult	Diclofenac	Chronic	Histopathological alterations in the kidneys	Kidney histological damage	100	1	100	4.06	1.37	2.0838	0.1201	121.283	1.31856	12128.3	1.31856	12128.3	1.31856
Schwaiger et al., 2004	Rainbow trout	Adult	Diclofenac	Chronic	Histopathological alterations in the kidneys	Kidney histological damage	500	1	500	4.06	1.37	2.0838	0.1201	121.283	1.31856	60641.5	1.31856	60641.5	1.31856
Stancova et al. , 2015	Zebrafish	Juvenile	Naproxen	Medium	Histopathological alterations in the gills	Gill histological damage	1	0.014218	0.014218	3	0.45	1.31	-0.5515	20.4174	0.280867	20.4174	0.280867	0.290294	0.00399336
Stancova et al. , 2015	Zebrafish	Juvenile	Naproxen	Medium	Histopathological alterations in the gills	Gill histological damage	100	0.014218	1.4218	3	0.45	1.31	-0.5515	20.4174	0.280867	2041.74	28.0867	29.0294	0.399336
Stancova et al. , 2015	Zebrafish	Juvenile	Naproxen	Medium	Histopathological alterations in the gills	Gill histological damage	5000	0.014218	71.09	3	0.45	1.31	-0.5515	20.4174	0.280867	102087	1404.33	1451.47	19.9668
Stancova et al. , 2015	Zebrafish	Juvenile	Naproxen	Medium	Histopathological alterations in the liver	Liver histological damage	1	0.014218	0.014218	3	0.45	1.31	-0.5515	20.4174	0.280867	20.4174	0.280867	0.290294	0.00399336
Stancova et al. , 2015	Zebrafish	Juvenile	Naproxen	Medium	Histopathological alterations in the liver	Liver histological damage	100	0.014218	1.4218	3	0.45	1.31	-0.5515	20.4174	0.280867	2041.74	28.0867	29.0294	0.399336
Stancova et al. , 2015	Zebrafish	Juvenile	Naproxen	Medium	Histopathological alterations in the liver	Liver histological damage	5000	0.014218	71.09	3	0.45	1.31	-0.5515	20.4174	0.280867	102087	1404.33	1451.47	19.9668
Triebskorn et al., 2004	Rainbow trout	Adult	Diclofenac	Chronic	Gill cytopathological alterations	Gill histological damage	1	1	1	4.06	1.37	2.0838	0.1201	121.283	1.31856	121.283	1.31856	121.283	1.31856
Triebskorn et al., 2004	Rainbow trout	Adult	Diclofenac	Chronic	Kidney cytopathological alterations	Kidney histological damage	1	1	1	4.06	1.37	2.0838	0.1201	121.283	1.31856	121.283	1.31856	121.283	1.31856
Triebskorn et al., 2004	Rainbow trout	Adult	Diclofenac	Chronic	Liver cytopathological alterations	Liver histological damage	1	1	1	4.06	1.37	2.0838	0.1201	121.283	1.31856	121.283	1.31856	121.283	1.31856
Yokota et al. , 2017	Medaka	Juvenile	Diclofenac	Medium	Egg production (no. of eggs per pair)	Reproduction	37	1	37	4.06	1.37	2.0838	0.1201	121.283	1.31856	4487.47	48.7867	4487.47	48.7867
Yokota et al. , 2017	Medaka	Juvenile	Diclofenac	Medium	Egg production (no. of eggs per pair)	Reproduction	37	1	37	4.06	1.37	2.0838	0.1201	121.283	1.31856	4487.47	48.7867	4487.47	48.7867
Yokota et al. , 2017	Medaka	Juvenile	Diclofenac	Medium	Egg production (no. of eggs per pair)	Reproduction	78	1	78	4.06	1.37	2.0838	0.1201	121.283	1.31856	9460.08	102.848	9460.08	102.848
Yokota et al. , 2017	Medaka	Juvenile	Diclofenac	Medium	Egg production (no. of eggs per pair)	Reproduction	78	1	78	4.06	1.37	2.0838	0.1201	121.283	1.31856	9460.08	102.848	9460.08	102.848
Yokota et al. , 2017	Medaka	Juvenile	Diclofenac	Medium	Fertility	Reproduction	37	1	37	4.06	1.37	2.0838	0.1201	121.283	1.31856	4487.47	48.7867	4487.47	48.7867
Yokota et al. , 2017	Medaka	Juvenile	Diclofenac	Medium	Fertility	Reproduction	37	1	37	4.06	1.37	2.0838	0.1201	121.283	1.31856	4487.47	48.7867	4487.47	48.7867
Yokota et al. , 2017	Medaka	Juvenile	Diclofenac	Medium	Fertility	Reproduction	78	1	78	4.06	1.37	2.0838	0.1201	121.283	1.31856	9460.08	102.848	9460.08	102.848
Yokota et al. , 2017	Medaka	Juvenile	Diclofenac	Medium	Fertility	Reproduction	78	1	78	4.06	1.37	2.0838	0.1201	121.283	1.31856	9460.08	102.848	9460.08	102.848
Yokota et al., 2015	Medaka	Adult	Diclofenac	Medium	Fertility	Reproduction	100	1	100	4.06	1.37	2.0838	0.1201	121.283	1.31856	12128.3	1.31856	12128.3	1.31856
Yokota et al., 2015	Medaka	Adult	Diclofenac	Medium	Egg production (no. of eggs per pair)	Reproduction	100	1	100	4.06	1.37	2.0838	0.1201	121.283	1.31856	12128.3	1.31856	12128.3	1.31856
Yokota et al., 2015	Medaka	Adult	Diclofenac	Medium	Fertility	Reproduction	50	1	50	4.06	1.37	2.0838	0.1201	121.283	1.31856	6064.15	1.31856	6064.15	1.31856

## Sheet: Source studies 
First author and year	Tested NSAID	PMID	DOI
Bhandari and Venables 2011	Ibuprofen	21111061	10.1016/j.cbpc.2010.11.004
Bickley et al. 2017	Diclofenac	28068076	10.1021/acs.est.6b05079
Collard et al. 2013	Mefenamic acid	23725676	10.1016/j.ecoenv.2013.04.027
Flippin et al. 2007	Ibuprofen	17166604	10.1016/j.aquatox.2006.11.002
Ghelfi et al. 2016	Diclofenac	26589900	10.1007/s00128-015-1693-3
Groner et al. 2017	Diclofenac	27705833	10.1016/j.chemosphere.2016.09.116
Han et al. 2010	Ibuprofen	20236711	10.1016/j.aquatox.2010.02.013
Hoeger et al. 2005	Diclofenac	16139376	10.1016/j.aquatox.2005.07.006
Ji et al. 2013	Ibuprofen, Diclofenac, Acetylsalycilic acid, naproxen, mefenamic acid	23611805	10.1016/j.jhazmat.2013.03.036
Lister et al. 2008	Indomethacin	18722378	10.1016/j.ygcen.2008.07.017
Mathias et al. 2018	Ibuprofen	29558665	10.1016/j.etap.2018.03.008
Mehinto et al. 2010	Diclofenac	20175546	10.1021/es903702m
Memmert et al. 2013	Diclofenac	23325530	10.1002/etc.2085
Morthorst et al. 2013	Ibuprofen	23247296	10.1016/j.cbpc.2012.12.001
Morthorst et al. 2018	Acetylsalicylic acid	29180113	10.1016/j.cbpc.2017.11.009
Naslund et al. 2017	Diclofenac	28601012	10.1016/j.aquatox.2017.05.017
Pandey et al. 2017	Diclofenac	28324828	10.1016/j.aquatox.2017.03.007
Patel et al. 2016	Ibuprofen	27572306	10.1016/j.chemosphere.2016.08.041
Praskova et al. 2014	Diclofenac	24688414	https://doi.org/10.1155/2014/645737
Ribas et al. 2017	Diclofenac	28106285	10.1002/etc.3742
Saravanan et al. 2012	Ibuprofen	22418069	10.1016/j.etap.2012.02.005
Schwaiger et al. 2004	Diclofenac	15145224	10.1016/j.aquatox.2004.03.014
Stancova et al. 2015	Naproxen	26757123	n/a
Triebskorn et al 2004	Diclofenac	15145225	10.1016/j.aquatox.2004.03.015
Yokota et al. 2015	Diclofenac	26183440	10.1002/tox.22173
Yokota et al. 2017	Diclofenac	28636229	10.1002/etc.3899

## Sheet: Diclofenac conv. factors (COX1)
	IC50 ( Standard value) nM
Drug	COX-1	COX-2	Source ID (ChEMBL)	Diclofenac equivalence factor (COX1)
Ibuprofen	212	100	CHEMBL521	0.0141509
Diclofenac	3	5	CHEMBL139	1	(Reference compound)
Indomethacin	2	9	CHEMBL6	1.5
Mefenamic acid	116	602	CHEMBL686	0.0258621
Acetylsalicylic acid	4192	2400	CHEMBL25	0.000715649
Naproxen	211	12400	CHEMBL154	0.014218

## Sheet: MEC (UBA - Effluent)
NSAID	Environmental Concentration (ng/L) (i.e. highest average effluent concentration UK)	Source	Diclofenac equivalence (COX-1) conversion factor	Environmental Concentration expressed as Diclofenac equivalents (µg/L) (i.e. highest average effluent concentration UK)	Log Kow	Log Pblood:water (based on Log Kow)	Pblood:water (based on Log Kow)	Predicted diclofenac-equivalent plasma concentration in wild fish (ng/mL) (based on Log Kow)
Ibuprofen	940	UBA database	0.0141509	0.0133019	3.72	1.8356	68.4857	0.910989
Diclofenac	418	UBA database	1	0.418	4.06	2.0838	121.283	50.6963
Mefenamic acid	50	UBA database	0.0258621	0.0012931	5.33	3.0109	1025.42	1.32597
Naproxen	1230	UBA database	0.014218	0.0174882	3	1.31	20.4174	0.357062
Aspirin	23.5	UBA database	0.000715649	1.68177e-05	1.19	-0.0113	0.974316	1.63858e-05
Indomethacin	20	UBA database	1.5	0.03	3.11	1.3903	24.5641	0.736922
TOTAL								Total mixture plasma concentration expressed as diclofenac-equivalents (ng/mL)
								54.0273

## Sheet: MEC (UBA - Surface Waters)
NSAID	Environmental Concentration (ng/L) (i.e. highest average surfacewater concentration UK)	Source	Diclofenac equivalence (COX-1) conversion factor	Environmental Concentration expressed as Diclofenac equivalents (µg/L) (i.e. highest average effluent concentration UK)	Log Kow	Log Pblood:water (based on Log Kow)	Pblood:water (based on Log Kow)	Predicted diclofenac-equivalent plasma concentration in wild fish (ng/mL) (based on Log Kow)
Ibuprofen	25.7286	UBA Database	0.0141509	0.000364084	3.72	1.8356	68.4857	0.0249345
Diclofenac	38.8538	UBA Database	1	0.0388538	4.06	2.0838	121.283	4.71231
Mefenamic acid	7	UBA Database	0.0258621	0.000181034	5.33	3.0109	1025.42	0.185636
Naproxen	46.5714	UBA Database	0.014218	0.000662153	3	1.31	20.4174	0.0135194
Aspirin	6.4	UBA Database	0.000715649	4.58015e-06	1.19	-0.0113	0.974316	4.46252e-06
Indomethacin	9	UBA Database	1.5	0.0135	3.11	1.3903	24.5641	0.331615
								Total mixture plasma concentration expressed as diclofenac-equivalents (ng/mL)
								5.26802
